# Supplementary material for: Assesment of the QuickSee wavefront autorefractor for characterizing refractive errors in school-age children
Source: PLoS One. 2020 Oct 28;15(10):e0240933. doi: 10.1371/journal.pone.0240933 (PMC7592806; doi:10.1371/journal.pone.0240933)
Supplement: S1 File — (XLSX) [file pone.0240933.s001.xlsx]

## Sheet: Dataset
Right Eye without cycloplegia			Subjective OD							QS OD							Auto OD							Presenting			Subjective			QuickSee
Patient ID	Video	Age	S	C	A	M	J0	J45		S	C	A	M	J0	J45		S	C	A	M	J0	J45		VA Right	VA Left		VA Right	VA Left		VA Right	VA Left
7	1	10	-3.25	-1.5	180	-4	0.75	-1.83697e-16		-3.44041	-1.72308	178	-4.30195	0.859257	-0.0627032		-4.25	-1.75	180	-5.125	0.875	-2.14401e-16		0.09691	0.09691		0.09691	0.09691		0.0457575	0.0457575
38	2	7	1	-4	180	-1	2	-4.89859e-16		0.771849	-3.15479	9	-0.805547	1.5061	0.468878		0.5	-4.25	180	-1.625	2.125	-5.20688e-16		0.30103	0.09691		0	0		0.0457575	0.0457575
44	1	14	3	-2	180	2	1	-2.44929e-16		3.13544	-2.20613	1	2.03238	1.10248	0.0357974		3	-1.5	5	2.25	0.738606	0.130236		0.203941	0.188427		0.0245172	0.0210879		0.0301727	0.0226699
49	1	9	2	-4	10	0	1.87939	0.68404		1.21545	-3.18273	14	-0.375912	1.40108	0.754606		2.25	-3.75	16	0.375	1.59009	0.993599		0.39794	0.39794		0	0		0.0457575	0.154902
52	1	10	-0.25	-3	10	-1.75	1.40954	0.51303		-0.980777	-2.62056	10	-2.29106	1.22507	0.464805		-1.25	-2.75	11	-2.625	1.27488	0.515084		0.221849	0.221849		0.0457575	0.0457575		0	0
55	1	14	2.75	-0.75	15	2.375	0.32476	0.1875		2.4968	-0.711329	5	2.14113	0.349255	0.0672204		2.75	-0.75	13	2.375	0.337048	0.164389		0.09691	0.09691		0	0		0	0
57	1	11	2.5	-2	180	1.5	1	-2.44929e-16		2.80588	-2.32248	1	1.64464	1.16088	0.0288247		3	-2	3	2	0.994522	0.104528		0.221849	0.154902		0	0		0.0457575	0
59	1	6	0.5	0	0	0.5	0	0		0.609026	-0.255891	164	0.48108	0.108191	-0.0682997		0	0	0	0	0	0		0	0		0	0		0	0
69	1	6	1.25	0	0	1.25	0	0		1.28507	-0.4163	167	1.07692	0.18584	-0.093754		1.25	-0.5	1	1	0.249848	0.00872487		0	0		0	0		0	0
73	1	8	0	0	0	0	0	0		0.34387	-0.420564	135	0.133588	-0.00295792	-0.210261		1	-0.5	130	0.75	-0.043412	-0.246202		0	0		0	0		0	0
76	1	12	-2	0	0	-2	0	0		-1.99408	-0.486679	172	-2.23742	0.234602	-0.064621		-2	0	0	-2	0	0		0.221849	0.221849		0	0		0	0
80	1	10	-0.5	-0.5	175	-0.75	0.246202	-0.043412		0.341591	-0.400337	12	0.141423	0.184103	0.0785716		-0.5	0	0	-0.5	0	0		0.154902	0.221849		0	0		0	0
82	1	\	1.5	-0.5	175	1.25	0.246202	-0.043412		1.56586	-0.8392	175	1.14626	0.412608	-0.0762787		2.5	-0.75	180	2.125	0.375	-9.18861e-17		0.0457575	0.0457575		0	0		0.09691	0.09691
83	1	8	0.5	0	0	0.5	0	0		-0.140795	0	0	-0.196754	0.0529068	0.0182294		0	0	0	0	0	0		0	0		0	0		0	0
84	1	11	-1.25	-1	180	-1.75	0.5	-1.22465e-16		-1.81133	-0.9957	7	-2.30918	0.483672	0.117968		-2	-0.25	5	-2.125	0.123101	0.021706		0.221849	0.221849		0	0		0	0
86	1	12	1	-1.5	175	0.25	0.738606	-0.130236		1.01705	-1.23535	178	0.399373	0.615471	-0.0521522		1	-1.75	175	0.125	0.861707	-0.151942		0.09691	0		0	0		0	0
87	1	10	1	0	0	1	0	0		0.241744	-0.303881	164	0.089803	0.128503	-0.0810743		0.5	0	0	0.5	0	0		0	0		0	0		0	0
88	2	9	0.5	0	0	0.5	0	0		0.340712	-0.503544	170	0.08894	0.236351	-0.0867591		0.25	-0.25	160	0.125	0.0957556	-0.0803485		0	0.0457575		0	0		0	0
89	1	13	0.25	0	0	0.25	0	0		-0.218678	0	0	-0.219001	0.000311271	8.64639e-05		0	0	0	0	0	0		0	0.0457575		0	0		0.09691	0
11	1	6	0.5	0	0	0.5	0	0		0.108655	-0.272997	118	-0.0278433	-0.0771779	-0.112585		0.5	0	0	0.5	0	0		0.0457575	0		0.0457575	0		0.0457575	0
12	1	13	-2.5	0	0	-2.5	0	0		-3.09883	0	0	-3.14194	0.0425437	-0.00693828		-3	0	0	-3	0	0		0.30103	0.221849		0	0		-0.0791812	-0.0791812
14	3	10	1	0	0	1	0	0		0.0458285	-0.270721	162	-0.089532	0.108491	-0.0809456		-0.5	0	0	-0.5	0	0		0	0		0	0		0	0
15	1	11	-0.5	-1.5	180	-1.25	0.75	-1.83772e-16		-0.401534	-0.966929	4	-0.884999	0.478351	0.0701279		-1.25	-1.5	180	-2	0.75	-1.83772e-16		0.30103	0.221849		0	0		0	0.0457575
16	2	10	6.75	-1	60	6.25	-0.25	0.433013		1.70563	-1.0645	61	1.17339	-0.289737	0.446476		5.5	-1	71	5	-0.394005	0.307831		0.221849	0.30103		0	0		0.09691	0.0457575
17	1	10	-0.5	-0.5	90	-0.75	-0.25	3.06162e-17		-1.58388	-0.388419	173	-1.77809	0.188613	-0.0462845		-1.25	-0.5	84	-1.5	-0.244537	0.0519779		0.39794	0.30103		0	0		0	-0.0791812
19	1	8	0.75	-3.5	180	-1	1.75	-4.28626e-16		0.935748	-2.9854	4	-0.556954	1.47885	0.202865		-0.5	-3.5	177	-2.25	1.74041	-0.182925		0.09691	0.221849		0	0		0.0457575	0
20	1	10	0	0	0	0	0	0		0.150941	-0.248717	49	0.0265821	-0.0152613	0.123419		-1.25	-0.5	60	-1.5	-0.125	0.216506		0	0		0	0		0	0
23	1	11	1.5	-0.5	175	1.25	0.246202	-0.043412		0.584052	-0.462934	172	0.352585	0.223532	-0.0600862		1.25	0	0	1.25	0	0		0	0		0	0		0	0
26	1	7	1	-1.5	180	0.25	0.75	-1.83697e-16		0.227268	-1.01955	8	-0.282505	0.489244	0.143211		0.75	-1	180	0.25	0.5	-1.22515e-16		0.0457575	0.0457575		0	0		0	0
27	1	5	0	-1.5	10	-0.75	0.704769	0.256515		0.0994361	-1.21192	3	-0.506521	0.602249	0.0669359		0.25	-1.75	10	-0.625	0.822231	0.299268		0.09691	0.09691		0	0		0	0
30	1	9	0	-1.25	180	-0.625	0.625	-1.53081e-16		0.00991753	-0.575682	180	-0.277923	0.287829	-0.00262276		-0.25	-1	175	-0.75	0.492404	-0.0868241		0.0457575	0.0457575		0	0		0	0
31	1	11	-2.25	0	0	-2.25	0	0		-2.93818	-0.35237	2	-3.11436	0.175825	0.0112489		-3.5	0	0	-3.5	0	0		0.69897	0.522879		0	0		-0.0791812	-0.0791812
33	1	10	-1	-0.5	95	-1.25	-0.246202	-0.043412		-1.0751	-0.199644	129	-1.17493	-0.0217409	-0.0974258		-1	-0.5	95	-1.25	-0.246202	-0.043412		0.30103	0.522879		0	0		-0.0791812	0
35	1	7	2.75	-2.25	180	1.625	1.125	-2.75546e-16		1.97218	-1.49885	178	1.22276	0.747686	-0.0510023		2.5	-2.25	175	1.375	1.10791	-0.195354		0.221849	0.154902		0.0457575	0		0.0457575	0
36	1	9	0.75	-1.5	180	0	0.75	-1.83697e-16		0.709161	-1.23481	0	0.0917579	0.617312	0.0105918		1	-1.25	180	0.375	0.625	-1.53144e-16		0.221849	0.39794		0	0.0457575		0	0.0457575
41	1	14	-2.5	0	0	-2.5	0	0		-3.10299	-0.162354	111	-3.18417	-0.0607229	-0.0538744		-3	-0.25	87	-3.125	-0.124315	0.0130661		0.69897	0.69897		0	0		-0.0791812	0
43	1	14	-1.25	0	0	-1.25	0	0		-1.64716	-0.138282	38	-1.7163	0.0174792	0.066895		-1.5	0	0	-1.5	0	0		0.221849	0		0	0		-0.0791812	0
45	1	15	-1.75	-0.5	90	-2	-0.25	3.06162e-17		-2.23088	-0.214894	25	-2.33833	0.0694195	0.0820106		-2.25	-0.5	94	-2.5	-0.247567	-0.0347933		0.69897	0.522879		0	0		-0.0791812	-0.0791812
52	1	8	1	0	0	1	0	0		0.315281	-0.489576	4	0.0704936	0.241928	0.0373096		-0.75	0	0	-0.75	0	0		0	0		0	0		0	0
53	1	12	-0.5	0	0	-0.5	0	0		0.178954	-0.278792	99	0.0395577	-0.132776	-0.0424465		-1	0	0	-1	0	0		0.09691	0.09691		0	0		0	0
58	1	6	0	-2.5	180	-1.25	1.25	-3.06162e-16		0.82489	-3.20639	3	-0.778306	1.59284	0.181965		-0.25	-2.75	180	-1.625	1.375	-3.36916e-16		0.154902	0.154902		0.0457575	0.0457575		0.0457575	0.0457575
59	2	6	0	-0.5	180	-0.25	0.25	-6.12323e-17		0.0355141	-0.293507	166	-0.11124	0.130287	-0.0675417		-1	-0.5	15	-1.25	0.216506	0.125		0.0457575	0.0457575		0.0457575	0.0457575		0.0457575	0
60	2	15	2.75	-0.75	10	2.375	0.352385	0.128258		2.98609	-1.06065	17	2.45576	0.438763	0.297882		2.75	-0.75	10	2.375	0.352385	0.128258		0.0457575	-0.0791812		0	0		0.0457575	-0.0791812
61	3	10	2	-0.5	105	1.75	-0.216506	-0.125		2.68494	-0.57026	89	2.39981	-0.284792	0.0138778		2.75	-0.75	105	2.375	-0.32476	-0.1875		0	0.154902		0	0		0.09691	0
68	1	11	2.5	-0.75	180	2.125	0.375	-9.18485e-17		0.891479	-0.587414	172	0.597773	0.28164	-0.0833233		2.25	-0.5	15	2	0.216506	0.125		0.154902	0.221849		0.09691	0.09691		0.09691	0.154902
70	1	14	-1.75	-1.25	180	-2.375	0.625	-1.53081e-16		-1.86594	-0.82283	7	-2.27735	0.400683	0.0933553		-2.5	-1.25	5	-3.125	0.615505	0.10853		0.69897	0.39794		0	0		0.0457575	0
71	1	4	1	-1	180	0.5	0.5	-1.22465e-16		0.639244	-1.15858	6	0.0599515	0.567423	0.116667		0.5	-1	5	0	0.492404	0.0868241		0.154902	0.154902		0	0		0	0
72	1	11	-0.5	-0.5	180	-0.75	0.25	-6.12323e-17		-0.115156	-0.136788	5	-0.18355	0.0675057	0.0109871		-0.75	-0.5	5	-1	0.246202	0.043412		0.154902	0		0	0		0	0
73	1	6	1	-1	90	0.5	-0.5	6.12323e-17		0.125648	-0.485541	93	-0.117123	-0.241001	-0.029262		1	-1.25	90	0.375	-0.625	7.65718e-17		0.154902	0.0457575		0.0457575	0		0.09691	0.0457575
77	1	6	-4.25	-2	180	-5.25	1	-2.44929e-16		-3.81774	-1.67167	1	-4.65357	0.835606	0.0196223		-5	-2	180	-6	1	-2.4503e-16		0.69897	0.69897		0	0		0.0457575	0.0457575
78	1	9	1.75	-1	10	1.25	0.469846	0.17101		2.01217	-1.34006	5	1.34214	0.658303	0.124804		2	-1.25	180	1.375	0.625	-1.53144e-16		0.0457575	0.09691		0	0		0	0
80	1	12	-1.75	-0.5	154	-2	0.153915	-0.197003		-1.8622	-1.22339	176	-2.47389	0.606996	-0.0756609		-2	-1.75	170	-2.875	0.822231	-0.299268		0.69897	0.69897		0	0		0	0.0457575
81	6	7	0	0	0	0	0	0		-0.172428	0	0	-0.210482	0.0244773	0.0291377		0	0	0	0	0	0		0	0.221849		0	0.0457575		0	0.0457575
82	1	5	0	-1	150	-0.5	0.25	-0.433013		0.0119982	-0.988316	168	-0.48216	0.454585	-0.193764		-0.75	-1	150	-1.25	0.25	-0.433013		0.221849	0.221849		0.09691	0.09691		0.154902	0.154902
83	1	8	3	-2.75	167	1.625	1.23584	-0.60276		3.25251	-2.83863	175	1.83319	1.40075	-0.228785		4	-3	170	2.5	1.40954	-0.51303		0.39794	0.522879		0	0		0	0.09691
89	1	8	1	0	0	1	0	0		0.227152	-0.1955	164	0.129402	0.0828545	-0.0518666		0.5	0	0	0.5	0	0		0	0		0	0		0	0
96	1	7	0.75	-1	180	0.25	0.5	-1.22465e-16		0.999625	-1.13471	180	0.43227	0.567282	-0.00907928		0.75	-0.5	180	0.5	0.25	-6.12574e-17		0.09691	0.0457575		0.0457575	0.0457575		0	0
111	1	13	0	0	0	0	0	0		-0.0892024	-0.142282	58	-0.160344	-0.0305478	0.0642486		-0.25	-0.5	75	-0.5	-0.216506	0.125		0	0		0	0		0.04	0
112	1	8	2.5	-0.5	110	2.25	-0.191511	-0.160697		0.914585	-0.368964	148	0.730103	0.0779445	-0.167207		1.5	-0.75	100	1.125	-0.352385	-0.128258		0.36	0.36		0	0		0.36	0.2
113	1	8	0	-0.5	140	-0.25	0.043412	-0.246202		-0.170052	0	0	-0.198367	0.0128786	-0.0252171		-0.75	-0.25	150	-0.875	0.0625	-0.108253		0.78	0.76		0.34	0.36		0.36	0.24
114	1	15	0	0	0	0	0	0		-0.0276622	-0.295221	9	-0.175273	0.140444	0.0454365		-0.5	-0.25	55	-0.625	-0.0427525	0.117462		0.203941	0.188427		0.0245172	0.0210879		0.0301727	0.0226699
118	1	15	0	0	0	0	0	0		-0.200796	0	0	-0.219998	0.0133974	-0.0137569		-0.25	0	0	-0.25	0	0		0.58	0.34		0.52	0.34		0.24	0.2
Right Eye with cycloplegia			Subjective OD							QS OD							Auto OD							Presenting			Subjective			QuickSee
Patient ID	Video		S	C	A	M	J0	J45		S	C	A	M	J0	J45		S	C	A	M	J0	J45		VA Right	VA Left		VA Right	VA Left		VA Right	VA Left
17	2	10	6.25	0	0	6.25	0	0		6.66082	-2.328	9	5.49682	1.10762	0.357875		6.25	0	0	6.25	0	0		1	1		0.0457575	0		0.0457575	0
40	1	8	1	-0.75	165	0.625	0.32476	-0.1875		1.37461	-1.16543	174	0.79189	0.570286	-0.119721		-0.75	-0.75	165	-1.125	0.32476	-0.1875		0.09691	0.154902		0	0		0	0
42	1	12	-2.25	-0.75	25	-2.625	0.241045	0.287267		-2.33	-0.515792	23	-2.5879	0.176427	0.188106		-3	-0.75	20	-3.375	0.287267	0.241045		0.69897	0.69897		0	0		0	0
43	1	14	-2	-0.5	120	-2.25	-0.125	-0.216506		-1.7403	-0.641783	123	-2.06119	-0.135396	-0.290929		-2.5	-0.25	130	-2.625	-0.021706	-0.123101		0.69897	0.69897		0	0		0	0
50	1	9	0.25	-1.25	180	-0.375	0.625	-1.53081e-16		0.0720173	-0.626704	2	-0.241334	0.312557	0.0222995		0	-1	178	-0.5	0.498782	-0.0348782		0.221849	0.221849		0	0		0	0
51	1	7	5	-1.75	5	4.125	0.861707	0.151942		3.87938	-3.01836	175	2.3702	1.48608	-0.263021		3.25	-2.25	175	2.125	1.10791	-0.195354		0.30103	0.154902		0	0		0.09691	0.0457575
61	1	10	0.5	-0.75	179	0.125	0.374772	-0.0130873		0.287551	-0.921112	174	-0.173005	0.451575	-0.0905064		0.5	-0.75	179	0.125	0.374772	-0.0130873		0.0457575	0.0457575		0.0457575	0		0.0457575	0.0457575
62	1	7	1.5	-0.5	15	1.25	0.216506	0.125		1.63599	-0.516978	35	1.3775	0.0911547	0.241883		1.5	0	0	1.5	0	0		0.09691	0.09691		0.09691	0		0	0
67	2	11	3	-2.5	15	1.75	1.08253	0.625		3.03105	-3.37135	13	1.34537	1.52285	0.72279		1.75	-2.5	17	0.5	1.0363	0.698991		0.30103	0.09691		0.09691	0		0.09691	0
71	3	12	2.5	0	0	2.5	0	0		3.42387	-0.210123	20	3.31881	0.081246	0.0666108		4.25	-0.5	9	4	0.237764	0.0772542		0.154902	0.30103		0	0.09691		0.09691	0.09691
72	1	8	1	0	0	1	0	0		1.22398	-0.737695	140	0.855128	0.0591826	-0.364069		1.75	-0.25	160	1.625	0.0957556	-0.0803485		0	0		0	0		0	0
77	2	6	0	0	0	0	0	0		0.585199	-0.514982	85	0.327707	-0.253507	0.0451237		-0.25	-0.25	162	-0.375	0.101127	-0.0734732		0	0		0	0		0	0
78	1	15	0	0	0	0	0	0		-1.0659	-1.38588	140	-1.75884	0.110644	-0.684048		-0.25	0	0	-0.25	0	0		0	0		0	0		-0.0791812	-0.0791812
79	1	7	1.25	-0.75	170	0.875	0.352385	-0.128258		1.95804	-1.22238	170	1.34685	0.577231	-0.200898		1.75	-0.75	164	1.375	0.318018	-0.19872		0.09691	0		0	0		0	0
81	1	10	-0.5	-0.5	175	-0.625	0.123101	-0.021706		0.064257	-0.317687	13	-0.0945867	0.143806	0.0674619		-0.5	0	0	-0.5	0	0		0.154902	0.221849		0	0		0.09691	0.09691
85	1	11	-1.25	-1	180	-1.75	0.5	-1.22465e-16		-1.33769	-1.24593	10	-1.96066	0.58408	0.216652		-1.5	-0.5	180	-1.75	0.25	-6.12574e-17		0.221849	0.221849		0	0		0.0457575	0
90	1	12	1	-1.5	175	0.25	0.738606	-0.130236		1.80856	-1.0783	11	1.26941	0.50213	0.196334		2.25	-2.25	175	1.125	1.10791	-0.195354		0.09691	0		0	0		0	0
91	1	10	1	0	0	1	0	0		1.41351	-0.969013	3	0.929002	0.482604	0.042901		1.75	-0.25	180	1.625	0.125	-3.06287e-17		0	0		0	0		0.09691	0
92	1	9	0.5	0	0	0.5	0	0		1.12427	-0.541821	25	0.853364	0.174734	0.207028		1.5	-0.5	175	1.25	0.246202	-0.043412		0	0.0457575		0	0		0.154902	0
13	1	6	1	-0.5	160	0.75	0.191511	-0.160697		0.807346	-0.313602	144	0.650545	0.0501357	-0.14857		1	-0.5	160	0.75	0.191511	-0.160697		0.0457575	0		0.09691	0.0457575		0.09691	0.0457575
29	1	13	1	0	0	1	0	0		0.311728	-0.237236	32	0.19311	0.0504418	0.107358		1.25	-0.5	10	1	0.234923	0.085505		0	0		0	0		0	0
32	1	11	3	-0.75	180	2.625	0.375	-9.18485e-17		2.97087	-1.01674	175	2.4625	0.499173	-0.0962563		2.5	-0.75	180	2.125	0.375	-9.18861e-17		0.30103	0.69897		0.09691	0.09691		0.0457575	0.09691
37	1	15	-2.5	0	0	-2.5	0	0		-2.54052	-0.283698	71	-2.68237	-0.112615	0.0862491		-2.5	0	0	-2.5	0	0		0.69897	0.69897		0	0		0	-0.0791812
38	2	12	-3	0	0	-3	0	0		-2.55153	-1.22058	21	-3.16182	0.447462	0.415007		-3	-0.25	38	-3.125	0.0302402	0.121287		0.69897	0.522879		0	0		0	0
39	1	6	1.5	-0.5	20	1.25	0.191511	0.160697		1.28609	-0.666627	0	0.95278	0.333284	0.00443632		1.25	-0.5	25	1	0.160697	0.191511		0.154902	0.154902		0.09691	0.09691		0.09691	0.09691
40	1	9	-1	-0.5	85	-1.25	-0.246202	0.043412		-0.0380393	-0.238509	79	-0.157294	-0.10992	0.0462529		-0.75	-0.25	65	-0.875	-0.0803485	0.0957556		0.522879	0.522879		0.0457575	0.0457575		0.221849	0.221849
42	1	8	2	-1	180	1.5	0.5	-1.22465e-16		1.98483	-1.97931	168	0.995172	0.904779	-0.400994		1.75	-1	179	1.25	0.499695	-0.0174497		0.221849	0.30103		0.0457575	0		0.0457575	0
44	1	14	-2.5	0	0	-2.5	0	0		-3.01572	0	0	-3.05731	-0.0131311	-0.0394597		-3	0	0	-3	0	0		0.69897	0.69897		0	0		-0.0791812	0
46	1	15	-2	0	0	-2	0	0		-2.25612	-0.924558	23	-2.7184	0.317566	0.335937		-2	-0.25	95	-2.125	-0.123101	-0.021706		0.69897	0.522879		0	0		0	0
47	1	13	-3.5	0	0	-3.5	0	0		-4.14036	-0.668881	25	-4.47481	0.217357	0.254178		-4	-0.25	32	-4.125	0.0547964	0.112349		0.69897	0.69897		0	0		-0.0791812	0
54	2	6	2.5	-0.25	180	2.375	0.125	-3.06162e-17		2.13963	-1.20198	170	1.53864	0.563469	-0.209027		2.5	-0.25	180	2.375	0.125	-3.06287e-17		0.221849	0.221849		0.09691	0.09691		0.09691	0.09691
55	1	8	1.5	0	0	1.5	0	0		1.63694	-0.32224	52	1.47582	-0.0377445	0.156637		1.75	0	0	1.75	0	0		0	0		0	0		0	0.0457575
56	1	6	1.75	-0.5	180	1.5	0.25	-6.12323e-17		1.76985	-0.369265	35	1.58522	0.0628651	0.1736		2.25	-0.75	50	1.875	-0.0651181	0.369303		0.154902	0.09691		0.0457575	0.0457575		0.0457575	0.09691
57	1	9	0.75	-0.5	85	0.5	-0.246202	0.043412		0.19274	-0.265899	108	0.0597908	-0.107507	-0.0782164		0.25	-0.5	85	0	-0.246202	0.043412		0.09691	0.09691		0	0		0.09691	0.09691
62	1	6	0	-0.5	180	-0.25	0.25	-6.12323e-17		0.441506	-0.492169	154	0.195422	0.151047	-0.194274		-1	-0.5	15	-1.25	0.216506	0.125		0.09691	0.09691		0.09691	0.09691		0.09691	0.09691
63	1	6	0.5	-2.5	180	-0.75	1.25	-3.06162e-16		1.22786	-2.80222	8	-0.17325	1.34157	0.404124		1	-3.25	15	-0.625	1.40729	0.8125		0.221849	0.30103		0.0457575	0.0457575		0.0457575	0.0457575
64	3	15	3.25	-0.75	10	2.875	0.352385	0.128258		3.65014	-2.13521	2	2.58253	1.06379	0.0902574		3.75	-0.75	10	3.375	0.352385	0.128258		0.154902	0		0	0		0.09691	0
66	1	10	3.75	-0.25	179	3.875	-0.124924	0.00436244		3.64672	-0.343779	60	3.47483	-0.0841445	0.149885		4.25	-0.5	110	4	-0.191511	-0.160697		0.09691	0.154902		0.0457575	0		0.09691	0.0457575
67	1	14	4	-1	170	3.5	0.469846	-0.17101		4.21117	-2.04556	179	3.18839	1.02229	-0.031597		4	-1.25	175	3.375	0.615505	-0.10853		0.30103	0.69897		0.0457575	0.0457575		0.0457575	0.221849
74	2	11	0.75	-0.5	15	0.5	0.216506	0.125		0.776678	-0.791621	171	0.380868	0.376022	-0.123586		0.5	-0.5	10	0.25	0.234923	0.085505		0.30103	0.30103		0	0		0	0.0457575
76	1	6	2	-1	90	1.5	-0.5	6.12323e-17		2.29971	-0.356194	42	2.12161	0.0170209	0.177282		1.75	-0.25	120	1.625	-0.0625	-0.108253		0.39794	0.39794		0.09691	0.09691		0.09691	0.09691
84	1	12	-1.5	-1.5	175	-2.25	0.738606	-0.130236		-1.46898	-1.65547	3	-2.29672	0.822647	0.0916556		-1.5	-1.5	175	-2.25	0.738606	-0.130236		0.69897	0.69897		0.0457575	0		0.0457575	0
86	1	13	1.5	0	0	1.5	0	0		1.72864	-0.658332	18	1.39948	0.266644	0.193006		2.5	0	0	2.5	0	0		0.522879	0.39794		0.0457575	0		0.0457575	0
90	1	12	-1.75	0	0	-1.75	0	0		-2.20404	-0.271743	8	-2.33991	0.131186	0.0353717		-2	0	0	-2	0	0		0.69897	0.69897		0	0.0457575		0	0
92	1	11	-0.75	-1	10	-1.25	0.469846	0.17101		-0.0582136	-0.259033	166	-0.18773	0.115085	-0.0594123		-0.75	-1	5	-1.25	0.492404	0.0868241		0.154902	0.221849		0.09691	0.154902		0.0457575	0.0457575
93	1	5	0	-0.5	180	-0.25	0.25	-6.12323e-17		0.0320233	-0.602056	118	-0.269005	-0.164747	-0.251945		-0.5	0	0	-0.5	0	0		0	0		0	0		0	0
94	1	16	-3.25	-0.5	165	-3.5	0.216506	-0.125		-2.97828	-0.443761	162	-3.20016	0.179008	-0.1311		-3.5	-0.5	160	-3.75	0.191511	-0.160697		0.69897	0.69897		0	0		0	0
97	1	12	-2	-0.25	150	-2.125	0.0625	-0.108253		-1.41244	-0.489834	164	-1.65736	0.205836	-0.132725		-2.25	-0.25	150	-2.375	0.0625	-0.108253		0.522879	0.0457575		-0.0791812	-0.0791812		-0.0791812	-0.0791812
116	1	15	0	0	0	0	0	0		1.11573	-1.39018	15	0.420644	0.602269	0.34702		0	-0.5	25	-0.25	0.160697	0.191511		0.332291	0.321205		0	0.6		0.2	0.5
117	1	8	0	-0.5	140	-0.25	0.043412	-0.246202		-0.0308971	-0.238813	150	-0.150303	0.0604548	-0.102971		-0.5	-1	150	-1	0.25	-0.433013		0.24	0.24		0.0344959	0.0395333		0.24	0.34
125	1	8	0.5	0	0	0.5	0	0		0.77	-0.42	157	0.56	0.145878	-0.151061		0	-0.25	80	-0.125	-0.117462	0.0427525		0.6	0.58		0.14	0.12		0.1	0.1
126	1	10	1.25	-2	20	0.25	0.766044	0.642788		1.05	-2.16	12	-0.03	0.986629	0.439276		0.75	-2	15	-0.25	0.866025	0.5		0.2	0.32		0.12	0.16		0.14	0.06
1	1	5	3.25	-0.25	180	3.125	0.125	-3.06287e-17		3	-0.25	145	2.875	0.0427525	-0.117462		3.25	-0.25	180	3.125	0.125	-3.06287e-17		0.699	0.699		0.097	0.097		0.097	0.097
2	1	6	0	-2.5	170	-1.25	1.17462	-0.427525		0.25	-1.75	175	-0.625	0.861707	-0.151942		0	-2.5	170	-1.25	1.17462	-0.427525		0.398	0.201		0.086	0.097		0.097	0.155
6	1	13	-0.25	-0.5	170	-0.5	0.234923	-0.085505		0	-0.5	155	-0.25	0.160697	-0.191511		-0.25	-0.5	170	-0.5	0.234923	-0.085505		0.05691	0.1149		0.02	0.09691		0.04	0.05691
7	1	8	1	0	0	1	0	0		0.75	-0.25	25	0.625	0.0803485	0.0957556		1	0	0	1	0	0		0.3979	0.5229		0	0.0058		0.0058	0
8	1	8	0.25	-1.25	180	-0.375	0.625	-1.53144e-16		1	-0.5	95	0.75	-0.246202	-0.043412		0.25	-1.25	180	-0.375	0.625	-1.53144e-16		0.1949	0.3979		0.0058	0.0569		0.5229	0.1549
9	1	8	-1	-0.5	115	-1.25	-0.160697	-0.191511		-1.5	-0.25	45	-1.625	7.65718e-18	0.125		-1	-0.5	115	-1.25	-0.160697	-0.191511		0.52288	0.52288		0.06576	0.1549		0.05691	0.05691
10	1	14	-1	0	0	-1	0	0		-1.25	-1	165	-1.75	0.433013	-0.25		-1	0	0	-1	0	0		0.35794	0.06576		0.00576	0.02576		0.1549	0.134902
11	1	15	2	-1.25	5	1.375	0.615505	0.10853		2	-1.5	180	1.25	0.75	-1.83772e-16		2	-1.25	5	1.375	0.615505	0.10853		0.69897	0.39794		0.22185	0.02		0.20185	0.00576
13	1	15	-7.5	-2	15	-8.5	0.866025	0.5		-6.25	-1.5	15	-7	0.649519	0.375		-7.5	-2	15	-8.5	0.866025	0.5		1.301	1.301		0.057	0.006		0.222	0.222
